# Supplementary material for: Construction of yeast one-hybrid library and screening of transcription factors regulating LhMYBSPLATTER expression in Asiatic hybrid lilies (Lilium spp.)
Source: BMC Plant Biol. 2021 Nov 29;21:563. doi: 10.1186/s12870-021-03347-1 (PMC8628396; doi:10.1186/s12870-021-03347-1)
Supplement: Supplementary file 1 — Additional file 1: Table S1. The list of primers used in this study. [file 12870_2021_3347_MOESM1_ESM.xlsx]

## Sheet: Sheet1
Table S1 List of primers used in this study.
Primer Name	Primer Sequence	Accession number
SP3	GAAGGGTGTCTTCTTCTTTGCTCCTC	MW719044
SP2	AACAGCTCGTATAGACGTTACCAGCC
SP1	CTCGCTTTATGCTAGGGTCCAGATAG
proLhMYBSPLATTER-GUSF	atgaccatgattacgccaagcttCATGCTCAAGTGATGTCAAATC
proLhMYBSPLATTER-GUSR	gggactgaccacccggggatccAGATTCTATCATTGCCCAGG
LhMYBSPLATTER-P1(elements)-F	gaaaagcttgaattcgagctTCACATGCTAATCTAATACCAACAACTGTACAAAAGGTTCACGTAGTGGTCAAAACATGTGAACAAATGCACAACTGT
LhMYBSPLATTER-P1(elements)-R	tatacatacagagcacatgccACAGTTGTGCATTTGTTCACATGTTTTGACCACTACGTGAACCTTTTGTACAGTTGTTGGTATTAGATTAGCATGTGA
LhMYBSPLATTER-P2-F	gaaaagcttgaattcgagctAGTTCATATGCAAACCGATC
LhMYBSPLATTER-P2-R	tatacatacagagcacatgccGCGACTTCCTTCACTACTAC
LhMYBSPLATTER-P3-F	gaaaagcttgaattcgagctACACCAAGCCCACAATGTCC
LhMYBSPLATTER-P3-R	tatacatacagagcacatgccAGATTCTATCATTGCCCAGG
HSF-qF	CTAGTAGTCTCACCAGAGCT	MW719048
HSF-qR	GTAAGGCTGAGGACAACTATC
BTF3-qF	GGTAGCTTCATAGAGGTCATTG	MW719030
BTF3-qR	CAGCACACGGCCAACACATAT
MYB4-qF	TAGTCACTGGGAGTAACGCT	MW719038
MYB4-qR	ATCGGATCCACAGAGGAACT
ZF CCCH-qF	ACCATACGACGGTACCAGAT	MW719043
ZF CCCH-qR	ACTCATCTCCCACATTGCCTC
IAA6-like-qF	AGACCGAGATAGGGTTGAGT	MW719034
IAA6-like-qR	CTTCCTTTCTCGCCACGTTC
ERF4-qF	AGTAGCCGAGCATCCAGTAT	MW719035
ERF4-qR	CTTTGCTCATAACAGATGGG
ERF071-like-qF	CGTCTGGCTCGGAACCATC	MW719037
ERF071-like-qR	GGGAAAGTTGAGCTTGGCCT
GRP6-qF	TGTGGGCAAACACAGTACAAG	MW719039
GRP6-qR	TCCAGTTATTGTAGCAGGGGC
ARR1-qF	ACTGGCAGTACATACGACGT	MW719046
ARR1-qR	GTAGCTCTAGAGCAAGTCGT
ERF WIN1-like-qF	CTTCACATGGAGAGGAACAG	MW719031
ERF WIN1-like-qR	ACTCACGTGCTCACACATTG
ERF061-qF	CATACGACGTACCAGATTACGC	MW719032
ERF061-qR	TAGGCATTGCCTCAGTAGCGA
